# Supplementary material for: Implementation and Clinical Impact of a Structured Clinical Pharmacy Service for Hospitalized Ileostomy Patients: A Retrospective Observational Study Using the RE-AIM Framework
Source: Pharmacy (Basel). 2026 May 27;14(3):78. doi: 10.3390/pharmacy14030078 (PMC13306839; doi:10.3390/pharmacy14030078)
Supplement: Supplementary file 1 [file pharmacy-14-00078-s001.zip]

Archive with 2 entries (2 files):
- Supplementary File S1- STROBE checklist.pdf
- Supplementary File S2- Classification system.pdf
